# Supplementary material for: Highly Sensitive Detection of Bacteria by Binder-Coupled Multifunctional Polymeric Dyes
Source: Polymers (Basel). 2023 Jun 18;15(12):2723. doi: 10.3390/polym15122723 (PMC10304923; doi:10.3390/polym15122723)
Supplement: Supplementary file 1 [file polymers-15-02723-s001.zip]

Archive with 1 entries (1 files):
- polymers-2440202-supplementary.pdf
